# Supplementary material for: Refinement of Draft Genome Assemblies of Pigeonpea (Cajanus cajan)
Source: Front Genet. 2020 Dec 15;11:607432. doi: 10.3389/fgene.2020.607432 (PMC7770131; doi:10.3389/fgene.2020.607432)
Supplement: Supplementary Table 4 — Resistance gene analogs sharing homology with species. [file Table_4.XLSX]

## Sheet: Sheet1
Supplementary Table 3: Numbers of predominant SSRs repeats
Repeats
A/T	164537
C/G	2928
AC/GT	9398
AG/CT	13204
AT/AT	77308
CG/CG	39
AAC/GTT	1559
AAG/CTT	3210
AAT/ATT	17392
ACC/GGT	518
ACG/CGT	96
ACT/AGT	220
AGC/CTG	218
AGG/CCT	527
ATC/ATG	2105
CCG/CGG	224
AAAC/GTTT	88
AAAG/CTTT	267
AAAT/ATTT	2594
AACC/GGTT	3
AACG/CGTT	1
AACT/AGTT	14
AAGG/CCTT	5
AAGT/ACTT	2
AATC/ATTG	5
AATG/ATTC	26
AATT/AATT	208
ACAG/CTGT	4
ACAT/ATGT	304
ACCC/GGGT	7
ACCT/AGGT	1
ACGC/CGTG	47
ACTC/AGTG	43
AGAT/ATCT	155
AGCG/CGCT	2
AGCT/AGCT	3
AGGG/CCCT	9
ATCC/ATGG	9
ATGC/ATGC	14
AAAAC/GTTTT	16
AAAAG/CTTTT	37
AAAAT/ATTTT	285
AAACC/GGTTT	11
AAACT/AGTTT	1
AAAGC/CTTTG	1
AAAGT/ACTTT	1
AAATC/ATTTG	5
AAATT/AATTT	18
AACAC/GTGTT	12
AACAG/CTGTT	1
AACAT/ATGTT	5
AACCC/GGGTT	3
AACCT/AGGTT	2
AACGC/CGTTG	1
AACTC/AGTTG	1
AACTG/AGTTC	36
AAGAC/CTTGT	1
AAGAG/CTCTT	19
AAGAT/ATCTT	1
AAGTG/ACTTC	1
AATAC/ATTGT	2
AATAG/ATTCT	3
AATAT/ATATT	112
AATCT/AGATT	3
AATGC/ATTGC	1
AATGT/ACATT	1
AATTC/AATTG	6
ACACC/GGTGT	2
ACAGC/CTGTG	9
ACATC/ATGTG	3
ACATG/ATGTC	3
ACCAT/ATGGT	2
ACCCC/GGGGT	1
ACCCT/AGGGT	1
ACCTC/AGGTG	2
ACGCT/AGCGT	3
ACTAT/AGTAT	3
ACTCC/AGTGG	1
AGAGG/CCTCT	3
AGCAT/ATGCT	4
AGCCC/CTGGG	2
AGGGG/CCCCT	2
ATATC/ATATG	32
ATCCC/ATGGG	1
ATGCC/ATGGC	1
CCCCG/CGGGG	1
CCCGG/CCGGG	1
AAAAAC/GTTTTT	14
AAAAAG/CTTTTT	86
AAAAAT/ATTTTT	74
AAAACC/GGTTTT	5
AAAACG/CGTTTT	4
AAAAGC/CTTTTG	2
AAAAGG/CCTTTT	3
AAAATC/ATTTTG	2
AAAATG/ATTTTC	2
AAAATT/AATTTT	8
AAACAC/GTGTTT	7
AAACAG/CTGTTT	1
AAACAT/ATGTTT	2
AAACGC/CGTTTG	1
AAACTC/AGTTTG	2
AAACTG/AGTTTC	1
AAAGAC/CTTTGT	2
AAAGAG/CTCTTT	12
AAAGAT/ATCTTT	2
AAAGGC/CCTTTG	1
AAAGGG/CCCTTT	1
AAAGTG/ACTTTC	1
AAATAC/ATTTGT	1
AAATAT/ATATTT	11
AAATCC/ATTTGG	1
AAATGC/ATTTGC	10
AAATGG/ATTTCC	3
AAATGT/ACATTT	1
AAATTC/AATTTG	6
AAATTG/AATTTC	3
AAATTT/AAATTT	1
AACAAG/CTTGTT	1
AACAAT/ATTGTT	10
AACACC/GGTGTT	12
AACACG/CGTGTT	2
AACAGC/CTGTTG	6
AACAGG/CCTGTT	4
AACAGT/ACTGTT	2
AACATC/ATGTTG	5
AACATG/ATGTTC	9
AACCAG/CTGGTT	5
AACCCG/CGGGTT	7
AACCCT/AGGGTT	12
AACCGG/CCGGTT	1
AACCTC/AGGTTG	4
AACCTG/AGGTTC	3
AACGAC/CGTTGT	1
AACGAG/CGTTCT	1
AACGCG/CGCGTT	1
AACTAG/AGTTCT	5
AACTCC/AGTTGG	1
AACTTC/AAGTTG	2
AAGAAT/ATTCTT	3
AAGAGC/CTCTTG	1
AAGAGG/CCTCTT	10
AAGATG/ATCTTC	3
AAGATT/AATCTT	2
AAGCAG/CTGCTT	6
AAGCAT/ATGCTT	1
AAGCCC/CTTGGG	10
AAGCCG/CGGCTT	1
AAGCTC/AGCTTG	4
AAGGAG/CCTTCT	12
AAGGGC/CCCTTG	1
AAGGGG/CCCCTT	1
AAGGGT/ACCCTT	2
AAGGTG/ACCTTC	3
AAGTAG/ACTTCT	2
AATACC/ATTGGT	2
AATACG/ATTCGT	1
AATACT/AGTATT	1
AATAGC/ATTGCT	4
AATAGG/ATTCCT	1
AATAGT/ACTATT	4
AATATC/ATATTG	4
AATATG/ATATTC	4
AATATT/AATATT	2
AATCAC/ATTGTG	4
AATCAG/ATTCTG	2
AATCAT/ATGATT	1
AATCCC/ATTGGG	2
AATCTC/AGATTG	2
AATGAG/ATTCTC	2
AATGAT/ATCATT	5
AATGCC/ATTGGC	2
AATGGC/ATTGCC	6
AATGGG/ATTCCC	1
AATGGT/ACCATT	1
AATGTC/ACATTG	1
AATGTG/ACATTC	9
AATTAC/AATTGT	1
AATTAG/AATTCT	1
AATTAT/AATTAT	3
AATTCC/AATTGG	1
ACACAG/CTGTGT	6
ACACCC/GGGTGT	1
ACACCT/AGGTGT	1
ACACGC/CGTGTG	16
ACACTC/AGTGTG	1
ACAGCC/CTGTGG	5
ACATAG/ATGTCT	1
ACATAT/ATATGT	4
ACATCC/ATGTGG	46
ACATCG/ATGTCG	1
ACATCT/AGATGT	1
ACATGG/ATGTCC	5
ACCACG/CGTGGT	2
ACCAGC/CTGGTG	3
ACCATC/ATGGTG	5
ACCATG/ATGGTC	3
ACCCCT/AGGGGT	1
ACCCGT/ACGGGT	40
ACCCTC/AGGGTG	6
ACCCTG/AGGGTC	1
ACCGAG/CGGTCT	1
ACCGCC/CGGTGG	1
ACCGGC/CCGGTG	1
ACCGTC/ACGGTG	2
ACCTCC/AGGTGG	5
ACCTCT/AGAGGT	1
ACCTGC/AGGTGC	1
ACGATC/ATCGTG	1
ACGCAG/CGTCTG	1
ACGCAT/ATGCGT	1
ACGGGG/CCCCGT	8
ACTATC/AGTGAT	10
ACTATG/AGTCAT	3
ACTCCC/AGTGGG	2
ACTCGC/AGTGCG	4
ACTCTC/AGAGTG	9
ACTGCC/AGTGGC	3
ACTGCG/AGTCGC	1
ACTGGC/AGTGCC	1
ACTGGG/AGTCCC	1
AGAGAT/ATCTCT	1
AGAGCG/CGCTCT	3
AGAGGC/CCTCTG	2
AGAGGG/CCCTCT	12
AGATAT/ATATCT	6
AGATCT/AGATCT	1
AGCAGG/CCTGCT	2
AGCATC/ATGCTG	5
AGCATG/ATGCTC	5
AGCCCC/CTGGGG	1
AGCCCT/AGGGCT	2
AGCCGC/CGGCTG	2
AGCCGG/CCGGCT	1
AGCCTC/AGGCTG	11
AGCCTG/AGGCTC	2
AGGATG/ATCCTC	3
AGGCCC/CCTGGG	5
AGGGAT/ATCCCT	1
AGGGGC/CCCCTG	2
ATCATG/ATCATG	2
ATCCGC/ATGCGG	1
ATGCCC/ATGGGC	5
