# Supplementary material for: Refinement of Draft Genome Assemblies of Pigeonpea (Cajanus cajan)
Source: Front Genet. 2020 Dec 15;11:607432. doi: 10.3389/fgene.2020.607432 (PMC7770131; doi:10.3389/fgene.2020.607432)
Supplement: Supplementary Table 5 — NBS-LRR domain containing resistance gene analogs to pigeonpea [Cajanus cajan (L.) Millsp.]. [file Table_5.XLSX]

## Sheet: Sheet1
Supplementary Table 4: Resistance gene analogues sharing homology with species
Arabidopsis thaliana
Populus trichocarpa
Prunus persica
Ricinus communis
Cicer arietinum
Medicago truncatula
Vitis vinifera
Glycine max
Fagus sylvatica
Oryza sativa Japonica Group
Phaseolus vulgaris
Nicotiana tabacum
Camellia sinensis
Medicago sativa
Capsicum annuum
Arachis hypogaea
Pisum sativum
Arabidopsis halleri
Arabidopsis lyrata subsp. lyrata
Brassica rapa subsp. pekinensis
Gossypioides kirkii
Cucumis sativus
Populus tremula x Populus tremuloides
Arachis diogoi
Sesbania rostrata
Pyrus x bretschneideri
Ziziphus jujuba
Solanum bulbocastanum
Trifolium repens
Brassica rapa subsp. pekinensis
Gossypium hirsutum
Populus alba
Trifolium pratense
Musa acuminata
Solanum lycopersicum
Lactuca sativa
Jatropha curcas
Vigna unguiculata
Volvox carteri f. nagariensis
Parkia platycephala
Capsicum annuum
Canavalia ensiformis
Coffea arabica
Solanum tuberosum
Populus trichocarpa
Actinidia deliciosa
Cucumis melo subsp. melo
Pyrus pyrifolia
Elaeis guineensis
Quercus suber
Disease Resistance and Defense Response
Dimocarpus longan
Malus x domestica
Populus tomentosa
Robinia pseudoacacia
Gossypium arboreum
Stylosanthes hamata
Manihot esculenta
Zea mays
Arabidopsis thaliana
Corylus avellana
Persea americana
Arachis diogoi
Hordeum vulgare subsp. vulgare
Lactobacillus johnsonii ATCC 33200
Solanum bulbocastanum
Arachis cardenasii
Solanum tarijense
