# Supplementary material for: Refinement of Draft Genome Assemblies of Pigeonpea (Cajanus cajan)
Source: Front Genet. 2020 Dec 15;11:607432. doi: 10.3389/fgene.2020.607432 (PMC7770131; doi:10.3389/fgene.2020.607432)
Supplement: Supplementary Table 6 — List of pigeonpea disease resistance genes submitted to NCBI. [file Table_6.XLSX]

## Sheet: Sheet1
Supplementary Table 5: NBS-LRR domain containing resistance gene analogues to pigeonpea [Cajanus cajan (L.) Millsp.]
Scaffold	Resistant gene orthologs in legumes	Function
Seq833	gi|255564234|ref|XP_002523114.1| endo-1,4-beta-glucanase, putative [Ricinus communis] endo-1,4-beta-glucanase, putative [Ricinus communis]	Disease Resistance and Defense Response
Seq1010	gi|223452296|gb|ACM89476.1| leucine-rich repeat family protein / protein kinase family protein [Glycine max]	Disease Resistance and Defense Response
Seq3125	gi|255577946|ref|XP_002529845.1| serine/threonine-protein kinase, putative [Ricinus communis] serine/threonine-protein kinase, putative [Ricinus communis]	Disease Resistance and Defense Response
Seq44	gi|223452532|gb|ACM89593.1| leucine-rich repeat transmembrane protein kinase [Glycine max]	Disease Resistance and Defense Response
Seq571	gi|212717161|gb|ACJ37422.1| receptor-like serine/threonine kinase [Glycine max]	Disease Resistance and Defense Response
Seq148	gi|225443996|ref|XP_002280819.1| PREDICTED: similar to putative multidrug resistance-associated protein [Vitis vinifera] unnamed protein product [Vitis vinifera]	Disease Resistance and Defense Response
Seq2768	gi|18418211|ref|NP_567920.1| BAK1 (BRI1-ASSOCIATED RECEPTOR KINASE); kinase/ protein binding / protein heterodimerization/ protein serine/threonine kinase [Arabidopsis thaliana] RecName: Full=BRASSINOSTEROID INSENSITIVE 1-associated receptor kinase 1; Short=AtBAK1; Short=BRI1-associated receptor kinase 1; AltName: Full=Protein ELONGATED; AltName: Full=Somatic embryogenesis receptor kinase 3; Shor…	Disease Resistance and Defense Response
Seq681	gi|255568155|ref|XP_002525053.1| receptor serine-threonine protein kinase, putative [Ricinus communis] receptor serine-threonine protein kinase, putative [Ricinus communis]	Disease Resistance and Defense Response
Seq1190	gi|255544602|ref|XP_002513362.1| serine/threonine protein kinase, putative [Ricinus communis] serine/threonine protein kinase, putative [Ricinus communis]	Disease Resistance and Defense Response
Seq591	gi|255556910|ref|XP_002519488.1| multidrug resistance protein 1, 2, putative [Ricinus communis] multidrug resistance protein 1, 2, putative [Ricinus communis]	Disease Resistance and Defense Response
Seq575	gi|124360031|gb|ABN08047.1| Leucine-rich repeat [Medicago truncatula]	Disease Resistance and Defense Response
Seq852	gi|255546656|ref|XP_002514387.1| serine/threonine protein kinase, putative [Ricinus communis] serine/threonine protein kinase, putative [Ricinus communis]	Disease Resistance and Defense Response
Seq2	gi|18422029|ref|NP_198898.2| ATRAD3; binding / inositol or phosphatidylinositol kinase/ phosphotransferase, alcohol group as acceptor / protein serine/threonine kinase [Arabidopsis thaliana] RecName: Full=Serine/threonine-protein kinase ATR; Short=AtATR; AltName: Full=Ataxia telangiectasia-mutated and Rad3-related homolog; AltName: Full=DNA repair protein ATR; AltName: Full=Rad3-like protein; Sho…	Disease Resistance and Defense Response
Seq11	gi|223452530|gb|ACM89592.1| leucine-rich repeat transmembrane protein kinase [Glycine max]	Disease Resistance and Defense Response
Seq5	gi|310772007|emb|CBX25010.1| multidrug resistance-associated protein 1 [Phaseolus vulgaris]	Disease Resistance and Defense Response
Seq1351	gi|255573543|ref|XP_002527696.1| serine-threonine protein kinase, plant-type, putative [Ricinus communis] serine-threonine protein kinase, plant-type, putative [Ricinus communis]	Disease Resistance and Defense Response
Seq7	gi|223452438|gb|ACM89546.1| leucine-rich repeat receptor-like protein kinase [Glycine max]	Disease Resistance and Defense Response
Seq796	gi|224054164|ref|XP_002298123.1| pleiotropic drug resistance, ABC transporter family protein [Populus trichocarpa] pleiotropic drug resistance, ABC transporter family protein [Populus trichocarpa]	Disease Resistance and Defense Response
Seq1797	gi|227438239|gb|ACP30609.1| disease resistance protein [Brassica rapa subsp. pekinensis]	Disease Resistance and Defense Response
Seq45	gi|255564132|ref|XP_002523063.1| multidrug resistance-associated protein 2, 6 (mrp2, 6), abc-transoprter, putative [Ricinus communis] multidrug resistance-associated protein 2, 6 (mrp2, 6), abc-transoprter, putative [Ricinus communis]	Disease Resistance and Defense Response
Seq8	gi|223452422|gb|ACM89538.1| leucine-rich repeat transmembrane protein kinase [Glycine max]	Disease Resistance and Defense Response
Seq899	gi|68360040|gb|AAY96764.1| 1,3-beta-D-glucanase [Phaseolus vulgaris]	Disease Resistance and Defense Response
Seq287	gi|255541040|ref|XP_002511584.1| serine/threonine protein kinase, putative [Ricinus communis] serine/threonine protein kinase, putative [Ricinus communis]	Disease Resistance and Defense Response
Seq4668	gi|255564234|ref|XP_002523114.1| endo-1,4-beta-glucanase, putative [Ricinus communis] endo-1,4-beta-glucanase, putative [Ricinus communis]	Disease Resistance and Defense Response
Seq925	gi|56748564|sp|Q9M3G7.1|ATM_ARATH RecName: Full=Serine/threonine-protein kinase ATM; AltName: Full=Ataxia telangiectasia mutated homolog; Short=AtATM AtATM [Arabidopsis thaliana]	Disease Resistance and Defense Response
Seq487	gi|223452476|gb|ACM89565.1| leucine-rich repeat receptor-like kinase [Glycine max]	Disease Resistance and Defense Response
Seq1721	gi|255545090|ref|XP_002513606.1| multidrug resistance-associated protein 1, 3 (mrp1, 3), abc-transoprter, putative [Ricinus communis] multidrug resistance-associated protein 1, 3 (mrp1, 3), abc-transoprter, putative [Ricinus communis]	Disease Resistance and Defense Response
Seq1521	gi|239056175|emb|CAQ58609.1| ATP binding / kinase/ protein kinase/ protein serine/threonine kinase/ protein-tyrosine kinase [Vitis vinifera]	Disease Resistance and Defense Response
Seq1673	gi|30680947|ref|NP_849998.1| ALE2 (Abnormal Leaf Shape 2); kinase [Arabidopsis thaliana] RecName: Full=Receptor-like serine/threonine-protein kinase ALE2; AltName: Full=Protein ABNORMAL LEAF SHAPE 2; Flags: Precursor putative protein kinase [Arabidopsis thaliana] putative protein kinase [Arabidopsis thaliana] protein kinase like protein [Arabidopsis thaliana]	Disease Resistance and Defense Response
Seq1540	gi|225445364|ref|XP_002284885.1| PREDICTED: similar to ATPDR4/PDR4 (PLEIOTROPIC DRUG RESISTANCE 4); ATPase, coupled to transmembrane movement of substances [Vitis vinifera] unnamed protein product [Vitis vinifera]	Disease Resistance and Defense Response
Seq1915	gi|1346225|sp|P22503.2|GUN_PHAVU RecName: Full=Endoglucanase; AltName: Full=Abscission cellulase; AltName: Full=Endo-1,4-beta-glucanase; Flags: Precursor cellulase precursor [Phaseolus vulgaris]	Disease Resistance and Defense Response
Seq398	gi|255671805|gb|ACU26535.1| homoserine kinase [Glycine max]	Disease Resistance and Defense Response
Seq151	gi|223452508|gb|ACM89581.1| disease resistance protein [Glycine max]	Disease Resistance and Defense Response
Seq3130	gi|255541356|ref|XP_002511742.1| Serine/threonine-protein kinase, putative [Ricinus communis] Serine/threonine-protein kinase, putative [Ricinus communis]	Disease Resistance and Defense Response
Seq1062	gi|255538998|ref|XP_002510564.1| multidrug resistance protein 1, 2, putative [Ricinus communis] multidrug resistance protein 1, 2, putative [Ricinus communis]	Disease Resistance and Defense Response
Seq10892	gi|15233846|ref|NP_194179.1| serine/threonine protein kinase, putative [Arabidopsis thaliana] putative protein kinase [Arabidopsis thaliana] putative protein kinase [Arabidopsis thaliana]	Disease Resistance and Defense Response
Seq855	gi|224116838|ref|XP_002331826.1| multidrug resistance protein ABC transporter family [Populus trichocarpa] multidrug resistance protein ABC transporter family [Populus trichocarpa]	Disease Resistance and Defense Response
Seq62	gi|223452341|gb|ACM89498.1| leucine-rich repeat transmembrane protein kinase [Glycine max]	Disease Resistance and Defense Response
Seq1045	gi|18403106|ref|NP_565756.1| protein kinase family protein [Arabidopsis thaliana] putative serine/threonine protein kinase [Arabidopsis thaliana] putative serine threonine protein kinase [Arabidopsis thaliana] putative serine/threonine protein kinase [Arabidopsis thaliana] putative serine/threonine kinase [Arabidopsis thaliana]	Disease Resistance and Defense Response
Seq298	gi|255583590|ref|XP_002532551.1| Serine/threonine-protein kinase PBS1, putative [Ricinus communis] Serine/threonine-protein kinase PBS1, putative [Ricinus communis]	Disease Resistance and Defense Response
Seq501	gi|255536757|ref|XP_002509445.1| serine-threonine protein kinase, plant-type, putative [Ricinus communis] serine-threonine protein kinase, plant-type, putative [Ricinus communis]	Disease Resistance and Defense Response
Seq3380	gi|255561407|ref|XP_002521714.1| serine/threonine-protein kinase cx32, putative [Ricinus communis] serine/threonine-protein kinase cx32, putative [Ricinus communis]	Disease Resistance and Defense Response
Seq4975	gi|223452385|gb|ACM89520.1| serine/threonine protein kinase [Glycine max]	Disease Resistance and Defense Response
Seq1688	gi|255584495|ref|XP_002532976.1| CBL-interacting serine/threonine-protein kinase, putative [Ricinus communis] CBL-interacting serine/threonine-protein kinase, putative [Ricinus communis]	Disease Resistance and Defense Response
Seq331	gi|224061172|ref|XP_002300362.1| multidrug resistance protein ABC transporter family [Populus trichocarpa] multidrug resistance protein ABC transporter family [Populus trichocarpa]	Disease Resistance and Defense Response
Seq3180	gi|255557453|ref|XP_002519757.1| multidrug resistance protein 1, 2, putative [Ricinus communis] multidrug resistance protein 1, 2, putative [Ricinus communis]	Disease Resistance and Defense Response
Seq956	gi|255539625|ref|XP_002510877.1| serine-threonine protein kinase, plant-type, putative [Ricinus communis] serine-threonine protein kinase, plant-type, putative [Ricinus communis]	Disease Resistance and Defense Response
Seq244	gi|105922450|gb|ABF81417.1| TIR-NBS-LRR type disease resistance protein [Populus trichocarpa]	Disease Resistance and Defense Response
Seq944	gi|224143880|ref|XP_002325107.1| serine/threonine protein kinase [Populus trichocarpa] serine/threonine protein kinase [Populus trichocarpa]	Disease Resistance and Defense Response
Seq1220	gi|71152363|sp|Q6RET7.1|CCAMK_MEDTR RecName: Full=Calcium and calcium/calmodulin-dependent serine/threonine-protein kinase DMI-3; AltName: Full=CCaMK DMI3; AltName: Full=Does not make infections protein 3; AltName: Full=MtCCaMK Ca2+ and calmodulin-dependent protein kinase [Medicago truncatula] calcium-dependent protein kinase [Medicago truncatula]	Disease Resistance and Defense Response
Seq5531	gi|237857405|gb|ACR23642.1| serine/threonine protein kinase [Prunus persica]	Disease Resistance and Defense Response
Seq321	gi|239056195|emb|CAQ58633.1| ATP binding / serine-threonine kinase [Vitis vinifera]	Disease Resistance and Defense Response
Seq906	gi|255569464|ref|XP_002525699.1| leucine-rich repeat protein, putative [Ricinus communis] leucine-rich repeat protein, putative [Ricinus communis]	Disease Resistance and Defense Response
Seq5565	gi|15222211|ref|NP_172169.1| leucine-rich repeat transmembrane protein kinase, putative [Arabidopsis thaliana]	Disease Resistance and Defense Response
Seq10	gi|62632825|gb|AAX89383.1| NB-LRR type disease resistance protein Rps1-k-2 [Glycine max]	Disease Resistance and Defense Response
Seq913	gi|30696620|ref|NP_200367.2| protein kinase family protein [Arabidopsis thaliana] RecName: Full=Probable serine/threonine-protein kinase WNK11; Short=AtWNK11; AltName: Full=Protein kinase with no lysine 11 At5g55560 [Arabidopsis thaliana] At5g55560 [Arabidopsis thaliana]	Disease Resistance and Defense Response
Seq382	gi|255552760|ref|XP_002517423.1| multidrug resistance protein 1, 2, putative [Ricinus communis] multidrug resistance protein 1, 2, putative [Ricinus communis]	Disease Resistance and Defense Response
Seq328	gi|71480741|gb|AAK85402.2| beta-1,3-glucanase [Camellia sinensis]	Disease Resistance and Defense Response
Seq541	gi|223452522|gb|ACM89588.1| leucine-rich repeat protein [Glycine max]	Disease Resistance and Defense Response
Seq1214	gi|15229830|ref|NP_190638.1| leucine-rich repeat family protein [Arabidopsis thaliana] RecName: Full=Acidic leucine-rich nuclear phosphoprotein 32-related protein; AltName: Full=ANP32/acidic nuclear phosphoprotein-like protein putative protein [Arabidopsis thaliana]	Disease Resistance and Defense Response
Seq692	gi|33562677|gb|AAQ21404.1| class III chitinase [Medicago truncatula]	Disease Resistance and Defense Response
Seq721	gi|15221470|ref|NP_177036.1| ATP binding / protein kinase/ protein serine/threonine kinase [Arabidopsis thaliana] RecName: Full=Proline-rich receptor-like protein kinase PERK9; AltName: Full=Proline-rich extensin-like receptor kinase 9; Short=AtPERK9 Contains PF|00069 Eukaryotic protein kinase domain [Arabidopsis thaliana] putative protein kinase [Arabidopsis thaliana] putative protein kinase [Ar…	Disease Resistance and Defense Response
Seq1715	gi|223452534|gb|ACM89594.1| disease resistance protein/LRR protein-related protein [Glycine max]	Disease Resistance and Defense Response
Seq1452	gi|240254403|ref|NP_178082.6| ATP binding / kinase/ protein kinase/ protein serine/threonine kinase/ protein tyrosine kinase [Arabidopsis thaliana]	Disease Resistance and Defense Response
Seq964	gi|240254311|ref|NP_176539.4| ATP binding / binding / protein kinase/ protein serine/threonine kinase/ protein tyrosine kinase [Arabidopsis thaliana]	Disease Resistance and Defense Response
Seq2043	gi|223452282|gb|ACM89469.1| serine/threonine protein kinase family protein [Glycine max]	Disease Resistance and Defense Response
Seq952	gi|297803510|ref|XP_002869639.1| multidrug resistance protein 2 [Arabidopsis lyrata subsp. lyrata] multidrug resistance protein 2 [Arabidopsis lyrata subsp. lyrata]	Disease Resistance and Defense Response
Seq63	gi|255536961|ref|XP_002509547.1| leucine-rich repeat protein, putative [Ricinus communis] leucine-rich repeat protein, putative [Ricinus communis]	Disease Resistance and Defense Response
Seq820	gi|223452432|gb|ACM89543.1| rust resistance protein [Glycine max]	Disease Resistance and Defense Response
Seq60	gi|255564984|ref|XP_002523485.1| serine-threonine protein kinase, plant-type, putative [Ricinus communis] serine-threonine protein kinase, plant-type, putative [Ricinus communis]	Disease Resistance and Defense Response
Seq466	gi|145340395|ref|NP_193599.3| MRH1 (morphogenesis of root hair 1); ATP binding / protein binding / protein kinase/ protein serine/threonine kinase/ protein tyrosine kinase [Arabidopsis thaliana] RecName: Full=Probable LRR receptor-like serine/threonine-protein kinase MRH1; AltName: Full=Protein MORPHOGENESIS OF ROOT HAIR 1; Flags: Precursor leucine-rich repeat receptor-like protein kinase [Arabid…	Disease Resistance and Defense Response
Seq735	gi|38194928|gb|AAR13316.1| serine-threonine kinase [Phaseolus vulgaris]	Disease Resistance and Defense Response
Seq680	gi|15239245|ref|NP_198445.1| protein kinase, putative [Arabidopsis thaliana] serine/threonine protein kinase-like [Arabidopsis thaliana]	Disease Resistance and Defense Response
Seq4308	gi|255583434|ref|XP_002532476.1| leucine-rich repeat-containing protein, putative [Ricinus communis] leucine-rich repeat-containing protein, putative [Ricinus communis]	Disease Resistance and Defense Response
Seq1014	gi|42569669|ref|NP_181179.2| PDR6; ATPase, coupled to transmembrane movement of substances [Arabidopsis thaliana] RecName: Full=ABC transporter G family member 34; Short=ABC transporter ABCG.34; Short=AtABCG34; AltName: Full=Pleiotropic drug resistance protein 6 TPA_exp: PDR6 ABC transporter [Arabidopsis thaliana]	Disease Resistance and Defense Response
Seq17	gi|255566807|ref|XP_002524387.1| serine-threonine protein kinase, plant-type, putative [Ricinus communis] serine-threonine protein kinase, plant-type, putative [Ricinus communis]	Disease Resistance and Defense Response
Seq308	gi|15225780|ref|NP_180241.1| leucine-rich repeat transmembrane protein kinase, putative [Arabidopsis thaliana] RecName: Full=Probable inactive receptor kinase At2g26730; Flags: Precursor putative receptor-like protein kinase [Arabidopsis thaliana] At2g26730 [Arabidopsis thaliana] leucine-rich repeat receptor-like protein kinase [Arabidopsis thaliana]	Disease Resistance and Defense Response
Seq130	gi|255568607|ref|XP_002525277.1| beta-glucanase, putative [Ricinus communis] beta-glucanase, putative [Ricinus communis]	Disease Resistance and Defense Response
Seq12	gi|255586705|ref|XP_002533977.1| CBL-interacting serine/threonine-protein kinase, putative [Ricinus communis] CBL-interacting serine/threonine-protein kinase, putative [Ricinus communis]	Disease Resistance and Defense Response
Seq2920	gi|255555999|ref|XP_002519034.1| Serine/threonine-protein kinase PBS1, putative [Ricinus communis] Serine/threonine-protein kinase PBS1, putative [Ricinus communis]	Disease Resistance and Defense Response
Seq9	gi|255561787|ref|XP_002521903.1| serine/threonine-protein kinase bri1, putative [Ricinus communis] serine/threonine-protein kinase bri1, putative [Ricinus communis]	Disease Resistance and Defense Response
Seq500	gi|255550026|ref|XP_002516064.1| Serine/threonine-protein kinase PBS1, putative [Ricinus communis] Serine/threonine-protein kinase PBS1, putative [Ricinus communis]	Disease Resistance and Defense Response
Seq228	gi|544004|sp|P36361.1|CHI5_PHAVU RecName: Full=Endochitinase CH5B; Flags: Precursor chitinase [Phaseolus vulgaris]	Disease Resistance and Defense Response
Seq55	gi|255543361|ref|XP_002512743.1| serine-threonine protein kinase, plant-type, putative [Ricinus communis] serine-threonine protein kinase, plant-type, putative [Ricinus communis]	Disease Resistance and Defense Response
Seq727	gi|145360279|ref|NP_180014.2| ATP binding / kinase/ protein kinase/ protein serine/threonine kinase [Arabidopsis thaliana] protein kinase family protein [Arabidopsis thaliana]	Disease Resistance and Defense Response
Seq6758	gi|240254494|ref|NP_179656.4| ATP binding / protein kinase/ protein serine/threonine kinase [Arabidopsis thaliana]	Disease Resistance and Defense Response
Seq56	gi|188509970|gb|ACD56654.1| putative serine-threonine kinase [Gossypioides kirkii]	Disease Resistance and Defense Response
Seq2341	gi|223452576|gb|ACM89615.1| disease resistance protein [Glycine max]	Disease Resistance and Defense Response
Seq5117	gi|13383303|dbj|BAB39482.1| endo-1,4-beta glucanase [Populus alba]	Disease Resistance and Defense Response
Seq18	gi|224102345|ref|XP_002312645.1| multidrug resistance protein ABC transporter family [Populus trichocarpa] multidrug resistance protein ABC transporter family [Populus trichocarpa]	Disease Resistance and Defense Response
Seq29	gi|212717155|gb|ACJ37419.1| NBS-LRR disease resistance protein [Glycine max]	Disease Resistance and Defense Response
Seq7915	gi|255552762|ref|XP_002517424.1| multidrug resistance protein 1, 2, putative [Ricinus communis] multidrug resistance protein 1, 2, putative [Ricinus communis]	Disease Resistance and Defense Response
Seq4043	gi|92870989|gb|ABE80150.1| Serine/threonine protein kinase, active site [Medicago truncatula]	Disease Resistance and Defense Response
Seq271	gi|15237162|ref|NP_200638.1| leucine-rich repeat transmembrane protein kinase, putative [Arabidopsis thaliana] leucine-rich repeat transmembrane protein kinase, putative [Arabidopsis thaliana] RecName: Full=Probable inactive receptor kinase At5g58300; Flags: Precursor receptor-like protein kinase [Arabidopsis thaliana] unknown protein [Arabidopsis thaliana] At5g58299/At5g58299 [Arabidopsis thalia…	Disease Resistance and Defense Response
Seq49	gi|212293340|gb|ACJ24527.1| NBS-LRR disease-resistance protein scn3r1 [Glycine max]	Disease Resistance and Defense Response
Seq3343	gi|124360663|gb|ABN08652.1| Leucine-rich repeat, plant specific [Medicago truncatula]	Disease Resistance and Defense Response
Seq463	gi|15233981|ref|NP_193605.1| CIPK12 (CBL-INTERACTING PROTEIN KINASE 12); ATP binding / kinase/ protein kinase/ protein serine/threonine kinase [Arabidopsis thaliana] RecName: Full=CBL-interacting serine/threonine-protein kinase 12; AltName: Full=SNF1-related kinase 3.9; AltName: Full=SOS2-like protein kinase PKS8 CBL-interacting protein kinase 12 [Arabidopsis thaliana] SOS2-like protein kinase PK…	Disease Resistance and Defense Response
Seq736	gi|15235366|ref|NP_193760.1| BAM3 (BARELY ANY MERISTEM 3); ATP binding / protein binding / protein kinase/ protein serine/threonine kinase [Arabidopsis thaliana] CLV1 receptor kinase like protein [Arabidopsis thaliana] CLV1 receptor kinase like protein [Arabidopsis thaliana]	Disease Resistance and Defense Response
Seq2645	gi|105922963|gb|ABF81447.1| NBS type disease resistance protein [Populus trichocarpa]	Disease Resistance and Defense Response
Seq64	gi|84468364|dbj|BAE71265.1| putative serine/threonine protein kinase-like protein [Trifolium pratense] putative serine/threonine protein kinase-like protein [Trifolium pratense]	Disease Resistance and Defense Response
Seq43	gi|156481452|gb|ABU68435.1| putative serine/threonine protein kinase [Populus tomentosa]	Disease Resistance and Defense Response
Seq52	gi|212717143|gb|ACJ37413.1| serine/threonine protein kinase-like protein [Glycine max]	Disease Resistance and Defense Response
Seq1584	gi|15227441|ref|NP_181713.1| leucine-rich repeat transmembrane protein kinase, putative [Arabidopsis thaliana] RecName: Full=Leucine-rich repeat receptor-like tyrosine-protein kinase At2g41820; Flags: Precursor putative receptor-like protein kinase [Arabidopsis thaliana] leucine-rich repeat receptor-like protein kinase [Arabidopsis thaliana]	Disease Resistance and Defense Response
Seq6083	gi|224127726|ref|XP_002329162.1| tir-nbs-lrr resistance protein [Populus trichocarpa] tir-nbs-lrr resistance protein [Populus trichocarpa]	Disease Resistance and Defense Response
Seq607	gi|193584702|gb|ACF19651.1| TIR-NBS-LRR RCT1-like resistance protein [Medicago sativa]	Disease Resistance and Defense Response
Seq1558	gi|255561401|ref|XP_002521711.1| Disease resistance response protein, putative [Ricinus communis] Disease resistance response protein, putative [Ricinus communis]	Disease Resistance and Defense Response
Seq443	gi|223452528|gb|ACM89591.1| leucine-rich repeat family protein / protein kinase family protein [Glycine max]	Disease Resistance and Defense Response
Seq1481	gi|15242803|ref|NP_198319.1| CDR1 (CONSTITUTIVE DISEASE RESISTANCE 1); aspartic-type endopeptidase [Arabidopsis thaliana] CDR1 [Arabidopsis thaliana] aspartyl protease family protein [Arabidopsis thaliana] At5g33340 [Arabidopsis thaliana]	Disease Resistance and Defense Response
Seq252	gi|320090189|gb|ADW08744.1| 1,3-beta-D-glucanase GH17_61 [Populus tremula x Populus tremuloides]	Disease Resistance and Defense Response
Seq3771	gi|223452623|gb|ACM89638.1| disease resistance protein [Glycine max]	Disease Resistance and Defense Response
Seq256	gi|255554909|ref|XP_002518492.1| multidrug resistance pump, putative [Ricinus communis] multidrug resistance pump, putative [Ricinus communis]	Disease Resistance and Defense Response
Seq201	gi|15226800|ref|NP_181012.1| PID (PINOID); kinase/ protein kinase/ protein serine/threonine kinase [Arabidopsis thaliana] putative protein kinase [Arabidopsis thaliana] protein kinase PINOID [Arabidopsis thaliana]	Disease Resistance and Defense Response
Seq307	gi|164471600|gb|ABY58264.1| serine-threonine kinase [Persea americana]	Disease Resistance and Defense Response
Seq203	gi|190358875|sp|P81370.2|TLP_ACTDE RecName: Full=Thaumatin-like protein; AltName: Allergen=Act d 2; Flags: Precursor thaumatin-like protein [Actinidia deliciosa]	Disease Resistance and Defense Response
Seq5695	gi|4586576|dbj|BAA76420.1| multidrug resistance protein [Cicer arietinum]	Disease Resistance and Defense Response
Seq2821	gi|255551977|ref|XP_002517033.1| CBL-interacting serine/threonine-protein kinase, putative [Ricinus communis] CBL-interacting serine/threonine-protein kinase, putative [Ricinus communis]	Disease Resistance and Defense Response
Seq476	gi|3021270|emb|CAA18465.1| serine/threonine kinase-like protein [Arabidopsis thaliana] serine/threonine kinase-like protein [Arabidopsis thaliana]	Disease Resistance and Defense Response
Seq5791	gi|255539745|ref|XP_002510937.1| endo-1,4-beta-glucanase, putative [Ricinus communis] endo-1,4-beta-glucanase, putative [Ricinus communis]	Disease Resistance and Defense Response
Seq3	gi|224071947|ref|XP_002303599.1| tir-nbs resistance protein [Populus trichocarpa] tir-nbs resistance protein [Populus trichocarpa]	Disease Resistance and Defense Response
Seq691	gi|79607733|ref|NP_974150.2| CPK29; ATP binding / calcium ion binding / calmodulin-dependent protein kinase/ kinase/ protein kinase/ protein serine/threonine kinase/ protein tyrosine kinase [Arabidopsis thaliana]	Disease Resistance and Defense Response
Seq86	gi|15239888|ref|NP_196779.1| CPK17; ATP binding / calcium ion binding / calmodulin-dependent protein kinase/ kinase/ protein kinase/ protein serine/threonine kinase [Arabidopsis thaliana] RecName: Full=Calcium-dependent protein kinase 17 calcium-dependent protein kinase [Arabidopsis thaliana] At5g12180 [Arabidopsis thaliana]	Disease Resistance and Defense Response
Seq1215	gi|255572156|ref|XP_002527018.1| receptor serine/threonine kinase, putative [Ricinus communis] receptor serine/threonine kinase, putative [Ricinus communis]	Disease Resistance and Defense Response
Seq8166	gi|255572432|ref|XP_002527153.1| serine/threonine-protein kinase cx32, putative [Ricinus communis] serine/threonine-protein kinase cx32, putative [Ricinus communis]	Disease Resistance and Defense Response
Seq33	gi|15238303|ref|NP_199029.1| zinc finger protein, putative / regulator of chromosome condensation (RCC1) family protein [Arabidopsis thaliana] TMV resistance protein-like [Arabidopsis thaliana]	Disease Resistance and Defense Response
Seq215	gi|38373623|gb|AAR19096.1| NBS-LRR type disease resistance protein RPG1-B [Glycine max]	Disease Resistance and Defense Response
Seq1871	gi|255569482|ref|XP_002525708.1| serine/threonine-protein kinase ripk4, putative [Ricinus communis] serine/threonine-protein kinase ripk4, putative [Ricinus communis]	Disease Resistance and Defense Response
Seq4	gi|224056903|ref|XP_002299081.1| tir-nbs resistance protein [Populus trichocarpa] tir-nbs resistance protein [Populus trichocarpa]	Disease Resistance and Defense Response
Seq6	gi|186478575|ref|NP_173166.2| ATP binding / protein binding / protein kinase/ protein serine/threonine kinase/ protein tyrosine kinase [Arabidopsis thaliana]	Disease Resistance and Defense Response
Seq36	gi|255540609|ref|XP_002511369.1| serine-threonine protein kinase, plant-type, putative [Ricinus communis] serine-threonine protein kinase, plant-type, putative [Ricinus communis]	Disease Resistance and Defense Response
Seq1	gi|255539505|ref|XP_002510817.1| leucine-rich repeat receptor protein kinase exs precursor, putative [Ricinus communis] leucine-rich repeat receptor protein kinase exs precursor, putative [Ricinus communis]	Disease Resistance and Defense Response
Seq313	gi|255555347|ref|XP_002518710.1| serine-threonine protein kinase, plant-type, putative [Ricinus communis] serine-threonine protein kinase, plant-type, putative [Ricinus communis]	Disease Resistance and Defense Response
Seq3494	gi|5478530|gb|AAD43920.1|AF130441_1 UVB-resistance protein UVR8 [Arabidopsis thaliana]	Disease Resistance and Defense Response
Seq400	gi|255581412|ref|XP_002531514.1| Leucine-rich repeat receptor protein kinase EXS precursor, putative [Ricinus communis] Leucine-rich repeat receptor protein kinase EXS precursor, putative [Ricinus communis]	Disease Resistance and Defense Response
Seq887	gi|240255733|ref|NP_192232.4| ATP binding / kinase/ protein kinase/ protein serine/threonine kinase/ protein tyrosine kinase/ sugar binding [Arabidopsis thaliana]	Disease Resistance and Defense Response
Seq1527	gi|223452593|gb|ACM89623.1| TIR-NBS-LRR type disease resistance protein [Glycine max]	Disease Resistance and Defense Response
Seq428	gi|15231273|ref|NP_187965.1| glycosyl hydrolase family 17 protein [Arabidopsis thaliana] glycosyl hydrolase family 17 protein [Arabidopsis thaliana] glycosyl hydrolase family 17 protein [Arabidopsis thaliana] RecName: Full=Glucan endo-1,3-beta-glucosidase 4; AltName: Full=(1->3)-beta-glucan endohydrolase 4; Short=(1->3)-beta-glucanase 4; AltName: Full=Beta-1,3-endoglucanase 4; Short=Beta-1,3-gluc…	Disease Resistance and Defense Response
Seq11041	gi|255558192|ref|XP_002520123.1| Serine/threonine-protein kinase PBS1, putative [Ricinus communis] Serine/threonine-protein kinase PBS1, putative [Ricinus communis]	Disease Resistance and Defense Response
Seq123	gi|255543116|ref|XP_002512621.1| serine-threonine protein kinase, plant-type, putative [Ricinus communis] serine-threonine protein kinase, plant-type, putative [Ricinus communis]	Disease Resistance and Defense Response
Seq1254	gi|15225456|ref|NP_182059.1| leucine-rich repeat transmembrane protein kinase, putative [Arabidopsis thaliana] putative receptor-like protein kinase [Arabidopsis thaliana] leucine-rich repeat receptor-like protein kinase [Arabidopsis thaliana]	Disease Resistance and Defense Response
Seq853	gi|82949446|dbj|BAE53384.1| beta-1,3-glucanase [Sesbania rostrata]	Disease Resistance and Defense Response
Seq1606	gi|11994595|dbj|BAB02650.1| receptor-like serine/threonine kinase [Arabidopsis thaliana]	Disease Resistance and Defense Response
Seq109	gi|30699531|ref|NP_178183.2| SAR3 (SUPPRESSOR OF AUXIN RESISTANCE 3); porin [Arabidopsis thaliana] putative nucleoporin PRECOZ [Arabidopsis thaliana] putative nucleoporin 96 [Arabidopsis thaliana]	Disease Resistance and Defense Response
Seq406	gi|255557253|ref|XP_002519657.1| serine-threonine protein kinase, plant-type, putative [Ricinus communis] serine-threonine protein kinase, plant-type, putative [Ricinus communis]	Disease Resistance and Defense Response
Seq698	gi|255552648|ref|XP_002517367.1| serine-threonine protein kinase, plant-type, putative [Ricinus communis] serine-threonine protein kinase, plant-type, putative [Ricinus communis]	Disease Resistance and Defense Response
Seq801	gi|9965103|gb|AAG09951.1| resistance protein LM6 [Glycine max]	Disease Resistance and Defense Response
Seq295	gi|18033111|gb|AAL56987.1|AF327903_1 functional candidate resistance protein KR1 [Glycine max]	Disease Resistance and Defense Response
Seq254	gi|224137346|ref|XP_002327103.1| nbs-lrr resistance protein [Populus trichocarpa] nbs-lrr resistance protein [Populus trichocarpa]	Disease Resistance and Defense Response
Seq6487	gi|223452603|gb|ACM89628.1| TIR-NBS-LRR type disease resistance protein [Glycine max]	Disease Resistance and Defense Response
Seq6896	gi|255555051|ref|XP_002518563.1| serine-threonine protein kinase, plant-type, putative [Ricinus communis] serine-threonine protein kinase, plant-type, putative [Ricinus communis]	Disease Resistance and Defense Response
Seq947	gi|21592541|gb|AAM64490.1| beta-1,3-glucanase, putative [Arabidopsis thaliana]	Disease Resistance and Defense Response
Seq907	gi|255548237|ref|XP_002515175.1| class I chitinase, putative [Ricinus communis] class I chitinase, putative [Ricinus communis]	Disease Resistance and Defense Response
Seq2640	gi|255548261|ref|XP_002515187.1| multidrug resistance protein 1, 2, putative [Ricinus communis] multidrug resistance protein 1, 2, putative [Ricinus communis]	Disease Resistance and Defense Response
Seq1246	gi|15230825|ref|NP_189162.1| AGC2-1 (OXIDATIVE SIGNAL-INDUCIBLE1); kinase [Arabidopsis thaliana] RecName: Full=Serine/threonine-protein kinase OXI1; AltName: Full=Protein OXIDATIVE SIGNAL-INDUCIBLE 1 protein kinases-like protein [Arabidopsis thaliana] At3g25250 [Arabidopsis thaliana]	Disease Resistance and Defense Response
Seq38	gi|15224094|ref|NP_179990.1| leucine-rich repeat transmembrane protein kinase, putative [Arabidopsis thaliana] RecName: Full=Putative leucine-rich repeat receptor-like serine/threonine-protein kinase At2g24130; Flags: Precursor putative receptor-like protein kinase [Arabidopsis thaliana]	Disease Resistance and Defense Response
Seq893	gi|255569373|ref|XP_002525654.1| Serine/threonine-protein kinase PBS1, putative [Ricinus communis] Serine/threonine-protein kinase PBS1, putative [Ricinus communis]	Disease Resistance and Defense Response
Seq292	gi|255558292|ref|XP_002520173.1| serine-threonine protein kinase, plant-type, putative [Ricinus communis] serine-threonine protein kinase, plant-type, putative [Ricinus communis]	Disease Resistance and Defense Response
Seq455	gi|15230097|ref|NP_189076.1| glycosyl hydrolase family 17 protein [Arabidopsis thaliana] beta-1,3-glucanase-like protein [Arabidopsis thaliana] glycosyl hydrolase family 17 protein [Arabidopsis thaliana]	Disease Resistance and Defense Response
Seq1986	gi|18398444|ref|NP_565416.1| MLO8 (MILDEW RESISTANCE LOCUS O 8); calmodulin binding [Arabidopsis thaliana] RecName: Full=MLO-like protein 8; Short=AtMlo8 membrane protein Mlo8 [Arabidopsis thaliana] similar to Mlo proteins from H. vulgare [Arabidopsis thaliana] putative Mlo protein [Arabidopsis thaliana] putative Mlo protein [Arabidopsis thaliana]	Disease Resistance and Defense Response
Seq106	gi|255545002|ref|XP_002513562.1| receptor serine/threonine kinase, putative [Ricinus communis] receptor serine/threonine kinase, putative [Ricinus communis]	Disease Resistance and Defense Response
Seq267	gi|38373621|gb|AAR19095.1| NBS-LRR type disease resistance protein RPG1-B [Glycine max] NBS-LRR type disease resistance protein RPG1-B [Glycine max]	Disease Resistance and Defense Response
Seq880	gi|255557615|ref|XP_002519837.1| leucine-rich repeat-containing protein, putative [Ricinus communis] leucine-rich repeat-containing protein, putative [Ricinus communis]	Disease Resistance and Defense Response
Seq100	gi|255585197|ref|XP_002533301.1| serine-threonine protein kinase, plant-type, putative [Ricinus communis] serine-threonine protein kinase, plant-type, putative [Ricinus communis]	Disease Resistance and Defense Response
Seq693	gi|255573062|ref|XP_002527461.1| serine-threonine protein kinase, plant-type, putative [Ricinus communis] serine-threonine protein kinase, plant-type, putative [Ricinus communis]	Disease Resistance and Defense Response
Seq6509	gi|224121242|ref|XP_002318534.1| tir-nbs-lrr resistance protein [Populus trichocarpa] tir-nbs-lrr resistance protein [Populus trichocarpa]	Disease Resistance and Defense Response
Seq407	gi|223452526|gb|ACM89590.1| disease resistance protein [Glycine max]	Disease Resistance and Defense Response
Seq722	gi|15232759|ref|NP_187589.1| CCR1 (ARABIDOPSIS THALIANA CRINKLY4 RELATED 1); ATP binding / kinase/ protein kinase/ protein serine/threonine kinase/ receptor [Arabidopsis thaliana] RecName: Full=Serine/threonine-protein kinase-like protein CCR1; AltName: Full=Protein CRINKLY 4 RELATED 1; Short=AtCRR1; Flags: Precursor putative protein kinase [Arabidopsis thaliana] putative protein kinase [Arabidop…	Disease Resistance and Defense Response
Seq514	gi|255560149|ref|XP_002521092.1| serine-threonine protein kinase, plant-type, putative [Ricinus communis] serine-threonine protein kinase, plant-type, putative [Ricinus communis]	Disease Resistance and Defense Response
Seq178	gi|255564976|ref|XP_002523481.1| TMV resistance protein N, putative [Ricinus communis] TMV resistance protein N, putative [Ricinus communis]	Disease Resistance and Defense Response
Seq2151	gi|255572552|ref|XP_002527210.1| serine/threonine protein kinase, putative [Ricinus communis] serine/threonine protein kinase, putative [Ricinus communis]	Disease Resistance and Defense Response
Seq1841	gi|255556762|ref|XP_002519414.1| serine-threonine protein kinase, plant-type, putative [Ricinus communis] serine-threonine protein kinase, plant-type, putative [Ricinus communis]	Disease Resistance and Defense Response
Seq5433	gi|255548259|ref|XP_002515186.1| multidrug resistance protein 1, 2, putative [Ricinus communis] multidrug resistance protein 1, 2, putative [Ricinus communis]	Disease Resistance and Defense Response
Seq6418	gi|255554915|ref|XP_002518495.1| multidrug resistance pump, putative [Ricinus communis] multidrug resistance pump, putative [Ricinus communis]	Disease Resistance and Defense Response
Seq35	gi|38373627|gb|AAR19098.1| NBS-LRR type disease resistance protein Hom-F [Glycine max]	Disease Resistance and Defense Response
Seq678	gi|2072742|emb|CAA88593.1| chitinase homologue [Sesbania rostrata]	Disease Resistance and Defense Response
Seq1774	gi|79481791|ref|NP_193944.2| SRF8 (STRUBBELIG-RECEPTOR FAMILY 8); ATP binding / kinase/ protein binding / protein kinase/ protein serine/threonine kinase/ protein tyrosine kinase [Arabidopsis thaliana] RecName: Full=Protein STRUBBELIG-RECEPTOR FAMILY 8; AltName: Full=Leucine-rich repeat receptor kinase-like protein SRF8; Flags: Precursor strubbelig receptor family 8 [Arabidopsis thaliana] leucine…	Disease Resistance and Defense Response
Seq125	gi|15227689|ref|NP_180565.1| MAPKKK14; ATP binding / kinase/ protein kinase/ protein serine/threonine kinase [Arabidopsis thaliana] putative protein kinase [Arabidopsis thaliana] putative protein kinase [Arabidopsis thaliana]	Disease Resistance and Defense Response
Seq2122	gi|30692042|ref|NP_195579.2| pathogenesis-related thaumatin family protein [Arabidopsis thaliana] pathogenesis-related thaumatin family protein [Arabidopsis thaliana] putative thaumatin [Arabidopsis thaliana]	Disease Resistance and Defense Response
Seq3162	gi|255558750|ref|XP_002520399.1| Serine/threonine-protein kinase HT1, putative [Ricinus communis] Serine/threonine-protein kinase HT1, putative [Ricinus communis]	Disease Resistance and Defense Response
Seq939	gi|71738561|gb|AAZ40342.1| beta-1,3-glucanase 2 [Ziziphus jujuba]	Disease Resistance and Defense Response
Seq1755	gi|4586372|dbj|BAA74546.2| thaumatin-like protein SE39b [Nicotiana tabacum]	Disease Resistance and Defense Response
Seq1344	gi|225464732|ref|XP_002264443.1| PREDICTED: similar to leucine-rich repeat family protein [Vitis vinifera]	Disease Resistance and Defense Response
Seq1599	gi|255545210|ref|XP_002513666.1| multidrug resistance pump, putative [Ricinus communis] multidrug resistance pump, putative [Ricinus communis]	Disease Resistance and Defense Response
Seq10500	gi|255540739|ref|XP_002511434.1| serine-threonine protein kinase, plant-type, putative [Ricinus communis] serine-threonine protein kinase, plant-type, putative [Ricinus communis]	Disease Resistance and Defense Response
Seq114	gi|15233404|ref|NP_193811.1| leucine-rich repeat family protein [Arabidopsis thaliana] putative protein [Arabidopsis thaliana] putative protein [Arabidopsis thaliana] leucine-rich repeat receptor-like protein kinase [Arabidopsis thaliana]	Disease Resistance and Defense Response
Seq1869	gi|87241312|gb|ABD33170.1| disease resistance gene, putative [Medicago truncatula]	Disease Resistance and Defense Response
Seq300	gi|251748502|gb|ACT11053.1| TIR-NB-LRR resistance protein [Arachis diogoi]	Disease Resistance and Defense Response
Seq4550	gi|255572985|ref|XP_002527423.1| multidrug resistance-associated protein 1, 3 (mrp1, 3), abc-transoprter, putative [Ricinus communis] multidrug resistance-associated protein 1, 3 (mrp1, 3), abc-transoprter, putative [Ricinus communis]	Disease Resistance and Defense Response
Seq1419	gi|255572160|ref|XP_002527020.1| receptor serine/threonine kinase, putative [Ricinus communis] receptor serine/threonine kinase, putative [Ricinus communis]	Disease Resistance and Defense Response
Seq2389	gi|255585024|ref|XP_002533222.1| serine-threonine protein kinase, plant-type, putative [Ricinus communis] serine-threonine protein kinase, plant-type, putative [Ricinus communis]	Disease Resistance and Defense Response
Seq3144	gi|124360099|gb|ABN08115.1| Putative CC-NBS-LRR resistance protein, related [Medicago truncatula]	Disease Resistance and Defense Response
Seq297	gi|255581850|ref|XP_002531725.1| leucine-rich repeat receptor protein kinase exs precursor, putative [Ricinus communis] leucine-rich repeat receptor protein kinase exs precursor, putative [Ricinus communis]	Disease Resistance and Defense Response
Seq945	gi|255564434|ref|XP_002523213.1| serine-threonine protein kinase, plant-type, putative [Ricinus communis] serine-threonine protein kinase, plant-type, putative [Ricinus communis]	Disease Resistance and Defense Response
Seq99	gi|30681478|ref|NP_850942.1| LRR XI-23; ATP binding / kinase/ protein kinase/ protein serine/threonine kinase [Arabidopsis thaliana] Unknown protein [Arabidopsis thaliana] leucine-rich repeat receptor-like protein kinase [Arabidopsis thaliana]	Disease Resistance and Defense Response
Seq3962	gi|84468318|dbj|BAE71242.1| putative thaumatin-like protein [Trifolium pratense]	Disease Resistance and Defense Response
Seq1792	gi|223452609|gb|ACM89631.1| candidate disease-resistance protein [Glycine max]	Disease Resistance and Defense Response
Seq481	gi|255575908|ref|XP_002528851.1| serine-threonine protein kinase, plant-type, putative [Ricinus communis] serine-threonine protein kinase, plant-type, putative [Ricinus communis]	Disease Resistance and Defense Response
Seq816	gi|255547760|ref|XP_002514937.1| serine/threonine-protein kinase bri1, putative [Ricinus communis] serine/threonine-protein kinase bri1, putative [Ricinus communis]	Disease Resistance and Defense Response
Seq54	gi|255583966|ref|XP_002532730.1| Serine/threonine-protein kinase PBS1, putative [Ricinus communis] Serine/threonine-protein kinase PBS1, putative [Ricinus communis]	Disease Resistance and Defense Response
Seq814	gi|255548784|ref|XP_002515448.1| chitinase, putative [Ricinus communis] chitinase, putative [Ricinus communis]	Disease Resistance and Defense Response
Seq355	gi|255578414|ref|XP_002530072.1| leucine-rich repeat-containing protein, putative [Ricinus communis] leucine-rich repeat-containing protein, putative [Ricinus communis]	Disease Resistance and Defense Response
Seq39	gi|255568719|ref|XP_002525331.1| Disease resistance protein RGA2, putative [Ricinus communis] Disease resistance protein RGA2, putative [Ricinus communis]	Disease Resistance and Defense Response
Seq690	gi|255577064|ref|XP_002529416.1| serine-threonine protein kinase, plant-type, putative [Ricinus communis] serine-threonine protein kinase, plant-type, putative [Ricinus communis]	Disease Resistance and Defense Response
Seq791	gi|87162712|gb|ABD28507.1| Leucine-rich repeat; Leucine-rich [Medicago truncatula]	Disease Resistance and Defense Response
Seq281	gi|255577869|ref|XP_002529807.1| serine-threonine protein kinase, plant-type, putative [Ricinus communis] serine-threonine protein kinase, plant-type, putative [Ricinus communis]	Disease Resistance and Defense Response
Seq630	gi|255554216|ref|XP_002518148.1| Leucine-rich repeat receptor protein kinase EXS precursor, putative [Ricinus communis] Leucine-rich repeat receptor protein kinase EXS precursor, putative [Ricinus communis]	Disease Resistance and Defense Response
Seq6235	gi|224589434|gb|ACN59251.1| leucine-rich repeat receptor-like protein kinase [Arabidopsis thaliana]	Disease Resistance and Defense Response
Seq6484	gi|302849722|ref|XP_002956390.1| serine/threonine kinase [Volvox carteri f. nagariensis] serine/threonine kinase [Volvox carteri f. nagariensis]	Disease Resistance and Defense Response
Seq497	gi|7414433|emb|CAB85903.1| beta-1,3 glucanase [Pisum sativum]	Disease Resistance and Defense Response
Seq557	gi|188509979|gb|ACD56661.1| putative leucine-rich repeat family protein [Gossypium arboreum]	Disease Resistance and Defense Response
Seq485	gi|15220839|ref|NP_173217.1| leucine-rich repeat transmembrane protein kinase, putative [Arabidopsis thaliana] RecName: Full=Leucine-rich repeat receptor-like protein kinase PEPR2; AltName: Full=Elicitor peptide 1 receptor 2; Short=PEP1 receptor 2; Flags: Precursor Unknown protein [Arabidopsis thaliana] leucine-rich repeat receptor-like protein kinase [Arabidopsis thaliana]	Disease Resistance and Defense Response
Seq716	gi|15231975|ref|NP_187499.1| lectin protein kinase, putative [Arabidopsis thaliana] RecName: Full=Probable L-type lectin-domain containing receptor kinase VI.1; Short=LecRK-VI.1; Flags: Precursor putative serine/threonine protein kinase [Arabidopsis thaliana]	Disease Resistance and Defense Response
Seq139	gi|255538536|ref|XP_002510333.1| serine-threonine protein kinase, plant-type, putative [Ricinus communis] serine-threonine protein kinase, plant-type, putative [Ricinus communis]	Disease Resistance and Defense Response
Seq66	gi|255584913|ref|XP_002533171.1| serine/threonine-protein kinase bri1, putative [Ricinus communis] serine/threonine-protein kinase bri1, putative [Ricinus communis]	Disease Resistance and Defense Response
Seq809	gi|15240194|ref|NP_201509.1| MAPKKK19; ATP binding / kinase/ protein kinase/ protein serine/threonine kinase [Arabidopsis thaliana] protein kinase-like protein [Arabidopsis thaliana]	Disease Resistance and Defense Response
Seq6325	gi|239056180|emb|CAQ58615.1| ATP binding / kinase/ protein serine / threonine kinase [Vitis vinifera]	Disease Resistance and Defense Response
Seq1001	gi|255547440|ref|XP_002514777.1| serine-threonine protein kinase, plant-type, putative [Ricinus communis] serine-threonine protein kinase, plant-type, putative [Ricinus communis]	Disease Resistance and Defense Response
Seq1461	gi|9665145|gb|AAF97329.1|AC023628_10 Similar to pathogenesis-related proteins [Arabidopsis thaliana]	Disease Resistance and Defense Response
Seq958	gi|255575267|ref|XP_002528537.1| serine-threonine protein kinase, plant-type, putative [Ricinus communis] serine-threonine protein kinase, plant-type, putative [Ricinus communis]	Disease Resistance and Defense Response
Seq5207	gi|15228920|ref|NP_188940.1| CIPK7 (CBL-INTERACTING PROTEIN KINASE 7); ATP binding / kinase/ protein kinase/ protein serine/threonine kinase [Arabidopsis thaliana] RecName: Full=CBL-interacting serine/threonine-protein kinase 7; AltName: Full=SNF1-related kinase 3.10; AltName: Full=SOS2-like protein kinase PKS7; AltName: Full=Serine/threonine-protein kinase SR2; Short=AtSR2; Short=AtSRPK1 CBL-int…	Disease Resistance and Defense Response
Seq279	gi|224111296|ref|XP_002332952.1| cc-nbs-lrr resistance protein [Populus trichocarpa] cc-nbs-lrr resistance protein [Populus trichocarpa]	Disease Resistance and Defense Response
Seq3934	gi|10954033|gb|AAG25709.1|AF309514_1 class III acidic chitinase [Malus x domestica]	Disease Resistance and Defense Response
Seq1399	gi|223452611|gb|ACM89632.1| candidate disease-resistance protein [Glycine max]	Disease Resistance and Defense Response
Seq1315	gi|255543643|ref|XP_002512884.1| serine-threonine protein kinase, plant-type, putative [Ricinus communis] serine-threonine protein kinase, plant-type, putative [Ricinus communis]	Disease Resistance and Defense Response
Seq432	gi|192910882|gb|ACF06549.1| beta-1,3-glucanase [Elaeis guineensis]	Disease Resistance and Defense Response
Seq1630	gi|75319455|sp|Q39203.1|SD22_ARATH RecName: Full=G-type lectin S-receptor-like serine/threonine-protein kinase SD2-2; AltName: Full=Receptor-like kinase 4; AltName: Full=S-domain-2 (SD2) receptor kinase 2; Short=SD2-2; Flags: Precursor receptor-like protein kinase [Arabidopsis thaliana]	Disease Resistance and Defense Response
Seq3497	gi|53830372|gb|AAU95079.1| resistance-like protein HAAS-2 [Glycine max]	Disease Resistance and Defense Response
Seq345	gi|224061349|ref|XP_002300436.1| cc-nbs-lrr resistance protein [Populus trichocarpa] cc-nbs-lrr resistance protein [Populus trichocarpa]	Disease Resistance and Defense Response
Seq5514	gi|39636816|gb|AAR29076.1| blight resistance protein T118 [Solanum tarijense]	Disease Resistance and Defense Response
Seq1474	gi|255565121|ref|XP_002523553.1| serine/threonine protein kinase, putative [Ricinus communis] serine/threonine protein kinase, putative [Ricinus communis]	Disease Resistance and Defense Response
Seq8060	gi|255552900|ref|XP_002517493.1| multidrug resistance protein 1, 2, putative [Ricinus communis] multidrug resistance protein 1, 2, putative [Ricinus communis]	Disease Resistance and Defense Response
Seq2095	gi|223452524|gb|ACM89589.1| leucine-rich repeat protein [Glycine max]	Disease Resistance and Defense Response
Seq22	gi|104294990|gb|ABF72006.1| leucine-rich repeat-containing protein kinase family protein [Musa acuminata]	Disease Resistance and Defense Response
Seq10550	gi|255556695|ref|XP_002519381.1| Serine/threonine-protein kinase PBS1, putative [Ricinus communis] Serine/threonine-protein kinase PBS1, putative [Ricinus communis]	Disease Resistance and Defense Response
Seq933	gi|224117250|ref|XP_002317519.1| nbs-lrr resistance protein [Populus trichocarpa] nbs-lrr resistance protein [Populus trichocarpa]	Disease Resistance and Defense Response
Seq167	gi|223452311|gb|ACM89483.1| leucine-rich repeat family protein [Glycine max]	Disease Resistance and Defense Response
Seq7076	gi|15227189|ref|NP_182322.1| RKF3 (RECEPTOR-LIKE KINASE IN IN FLOWERS 3); kinase/ receptor signaling protein serine/threonine kinase [Arabidopsis thaliana] RecName: Full=Probable LRR receptor-like serine/threonine-protein kinase RKF3; AltName: Full=Receptor-like kinase in flowers 3; Flags: Precursor AtPK2324 [Arabidopsis thaliana] receptor-like serine/threonine kinase [Arabidopsis thaliana] putat…	Disease Resistance and Defense Response
Seq2497	gi|115440493|ref|NP_001044526.1| Os01g0799000 [Oryza sativa Japonica Group] NBS-LRR resistance protein RGH1-like [Oryza sativa Japonica Group] Os01g0799000 [Oryza sativa Japonica Group] hypothetical protein OsI_04081 [Oryza sativa Indica Group] hypothetical protein OsJ_03759 [Oryza sativa Japonica Group]	Disease Resistance and Defense Response
Seq363	gi|284026888|gb|ADB66335.1| CC-NBS-LRR protein [Quercus suber]	Disease Resistance and Defense Response
Seq1542	gi|119721188|gb|ABL98074.1| chitinase-related agglutinin [Robinia pseudoacacia]	Disease Resistance and Defense Response
Seq1771	gi|48716659|dbj|BAD23327.1| putative serine/threonine protein kinase [Oryza sativa Japonica Group]	Disease Resistance and Defense Response
Seq1257	gi|255568090|ref|XP_002525021.1| serine/threonine-protein kinase bri1, putative [Ricinus communis] serine/threonine-protein kinase bri1, putative [Ricinus communis]	Disease Resistance and Defense Response
Seq280	gi|307135852|gb|ADN33721.1| serine/threonine-protein kinase [Cucumis melo subsp. melo]	Disease Resistance and Defense Response
Seq540	gi|255578743|ref|XP_002530229.1| serine-threonine protein kinase, plant-type, putative [Ricinus communis] serine-threonine protein kinase, plant-type, putative [Ricinus communis]	Disease Resistance and Defense Response
Seq3567	gi|212717123|gb|ACJ37403.1| CC-NBS-LRR class disease resistance protein [Glycine max]	Disease Resistance and Defense Response
Seq696	gi|15229715|ref|NP_190600.1| MAPKKK20; ATP binding / kinase/ protein kinase/ protein serine/threonine kinase [Arabidopsis thaliana] protein kinase-like protein [Arabidopsis thaliana]	Disease Resistance and Defense Response
Seq1714	gi|255556960|ref|XP_002519513.1| Pleiotropic drug resistance protein, putative [Ricinus communis] Pleiotropic drug resistance protein, putative [Ricinus communis]	Disease Resistance and Defense Response
Seq1019	gi|193584700|gb|ACF19650.1| TIR-NBS-LRR RCT1 resistance protein [Medicago truncatula]	Disease Resistance and Defense Response
Seq689	gi|255543977|ref|XP_002513051.1| serine/threonine-protein kinase bri1, putative [Ricinus communis] serine/threonine-protein kinase bri1, putative [Ricinus communis]	Disease Resistance and Defense Response
Seq1496	gi|15240263|ref|NP_200956.1| leucine-rich repeat transmembrane protein kinase, putative [Arabidopsis thaliana] RecName: Full=Leucine-rich repeat receptor-like protein kinase TDR; AltName: Full=Protein PHLOEM INTERCALATED WITH XYLEM; AltName: Full=Tracheary element differentiation inhibitory factor receptor; Short=AtTDR; Short=TDIF receptor; Flags: Precursor receptor protein kinase-like protein [A…	Disease Resistance and Defense Response
Seq3080	gi|255550970|ref|XP_002516533.1| serine-threonine protein kinase, plant-type, putative [Ricinus communis] serine-threonine protein kinase, plant-type, putative [Ricinus communis]	Disease Resistance and Defense Response
Seq843	gi|4432858|gb|AAD20706.1| putative disease resistance protein [Arabidopsis thaliana]	Disease Resistance and Defense Response
